# Supplementary material for: Complete chloroplast genome sequences of three aroideae species (Araceae): lights into selective pressure, marker development and phylogenetic relationships
Source: BMC Genomics. 2022 Mar 19;23:218. doi: 10.1186/s12864-022-08400-3 (PMC8933883; doi:10.1186/s12864-022-08400-3)
Supplement: Supplementary file 1 — Additional file 1. [file 12864_2022_8400_MOESM1_ESM.xlsx]

## Sheet: Table S1
Table S1. Genome features of the chloroplast genomes of 14 Aroideae species.
species	Amorphophallus konjac	Arisaema ringens	Arisaema erubescens	Colocasia esculenta	Carlephyton glaucophyllum	Pinellia ternata	Pinellia peltata	Pistia stratiotes	Sauromatum giganteum	Steudnera colocasiifolia	Typhonium blumei	Xanthosoma helleborifolium	Zamioculcas zamiifolia	Zomicarpella amazonica
GenBank number	NC_046702	NC_044118	NC_051541	NC_016753	NC_051871	NC_027681	NC_052862	NC_048522	NC_050648	NC_051952	NC_051872	NC_051873	NC_048973	NC_051874
Size (bp)	161647	160792	167607	162424	168218	164013	164923	164551	165289	162500	169977	164418	167405	162729
LSC (bp)	90006	88915	93660	89670	89254	89783	90089	90705	91747	89806	90809	90833	91357	90811
SSC (bp)	20197	21253	21561	22208	14338	22980	24044	21886	22528	22196	15564	20705	19326	21656
IR (bp)	25722	25312	26193	25273	32313	25625	25395	25980	25507	25249	31802	26440	28361	25131

## Sheet: Table S2
Table S2. Distribution of the SSRs loci in the chloroplast genome of C. gigantea, C. bicolor and X. sagittifolium
ID	SSR nr.	SSR type	SSR	size	start	end	region	location	ID	SSR nr.	SSR type	SSR	size	start	end	region	location	ID	SSR nr.	SSR type	SSR	size	start	end	region	location
Colocasia gigantea	1	c	(TA)5tttattatatatttctatttatt(TA)5	53	181	233	trnH-psbA	LSC-intergenic	Caladium bicolor	1	c	(T)10catttatttttatttcattaaaattatttaatgaatatttatatatattattaataataatt(TAA)4	84	110	193	trnH-psbA	LSC-intergenic	Xanthosoma sagittifolium	1	c	(ATA)4ttatattaatttaaatattaatttaataataattaataataaatttaatttatttttatatttagctttgtatttattaatttatattgtattgtttgta(T)10	122	282	403	trnH-psbA	LSC-intergenic
Colocasia gigantea	1	p1	(T)10	10	363	372	trnH-psbA	LSC-intergenic	Caladium bicolor	2	c	(TATC)3tatatatatgtatggaatggataaatttatcagaacaatttttaaatgaaataaaaataaatg(A)10	85	1753	1837	psbA-trnK	LSC-intergenic	Xanthosoma sagittifolium	2	p3	(CAG)4	12	1237	1248	psbA	LSC-exon
Colocasia gigantea	2	p3	(CAG)4	12	1398	1409	psbA	LSC-intergenic	Caladium bicolor	3	c	(AT)5aaat(A)10	105	4506	4610	matK-rps16	LSC-intergenic	Xanthosoma sagittifolium	3	p1	(T)10	10	4855	4864	matK-rps16	LSC-intergenic
Colocasia gigantea	3	c	(AT)5gtactatc(TA)5tgtatggaatggataagtttatcatgtatggaatggataagtttatcagaactatttttgaatgaaataaatg(A)12	113	2024	2136	psbA-trnK	LSC-intergenic	Caladium bicolor	4	p1	(A)10	10	4998	5007	matK-rps16	LSC-intergenic	Xanthosoma sagittifolium	4	p1	(C)11	11	5644	5654	rps16-intron	LSC-intron
Colocasia gigantea	4	p1	(A)12	12	5291	5302	matk-rps16	LSC-intergenic	Caladium bicolor	5	p1	(TATT)3	12	5682	5766	rps16-intron	LSC-intergenic	Xanthosoma sagittifolium	5	c	(A)11tccaa(C)13	29	6870	6898	rps16-trnQ	LSC-intergenic
Colocasia gigantea	5	p1	(A)15	15	7088	7102	rps16-trnQ	LSC-intergenic	Caladium bicolor	6	c	(TAAT)4aattataaaataatattaatataattata(AT)6aaaatataa(AT)6aaatatat(ATAA)3aaataaataataaat(A)10	123	5921	6043	rps16-intron	LSC-intron	Xanthosoma sagittifolium	6	p1	(A)11	11	7012	7022	rps16-trnQ	LSC-intergenic
Colocasia gigantea	6	c	(T)11catttg(A)10	27	7435	7461	rps16-trnQ	LSC-intergenic	Caladium bicolor	7	c	(C)10tattttaaccatttctatttttttc(A)10gaggaaatcgctgttggttaagacctatttacatcttcaacaaattgtttggaacgatcagtcatg(A)12	123	7091	7213	rps16-trnQ	LSC-intergenic	Xanthosoma sagittifolium	7	p1	(T)10	10	7183	7192	rps16-trnQ	LSC-intergenic
Colocasia gigantea	7	p1	(T)10	10	7565	7574	rps16-trnQ	LSC-intergenic	Caladium bicolor	8	p1	(A)10	10	8303	8312	psbK-psbI	LSC-intergenic	Xanthosoma sagittifolium	8	p1	(T)10	10	8202	8211	psbK-psbI	LSC-intergenic
Colocasia gigantea	8	p1	(A)11	11	7757	7767	rps16-trnQ	LSC-intergenic	Caladium bicolor	9	p1	(T)10	10	8859	8868	psbI-trnS	LSC-intergenic	Xanthosoma sagittifolium	9	c	(TTAT)3tttattaatattcaatttattttattaatattcaac(T)11atta(ATT)4aatattaaactattattaatattcaactttttagattattaactttaataaaaaaattattatta(ATT)4	152	8750	8901	trnS-trnG	LSC-intergenic
Colocasia gigantea	9	p1	(T)13	13	8758	8770	psbK-psbI	LSC-intergenic	Caladium bicolor	10	p1	(A)10	10	9384	9393	trnS-trnG	LSC-intergenic	Xanthosoma sagittifolium	10	p2	(AT)5	10	9322	9331	trnS-trnG	LSC-intergenic
Colocasia gigantea	10	p2	(AT)6	12	9800	9811	trnS-trnG	LSC-intergenic	Caladium bicolor	11	c	(TA)5tttataa(AT)7ttaaatatataaatatatgtataaaat(ATA)4	70	9543	9612	trnS-trnG	LSC-intergenic	Xanthosoma sagittifolium	11	p1	(T)11	11	9836	9846	trnS-trnG	LSC-intergenic
Colocasia gigantea	11	c	(TATT)3tttatttg(ATTT)3ctattatattctattatatatactattata(TATAT)3	77	10338	10414	trnS-trnG	LSC-intergenic	Caladium bicolor	12	p2	(TA)6	12	9995	10006	trnS-trnG	LSC-intergenic	Xanthosoma sagittifolium	12	c	(TA)5ttatataaaaattaaaaattatataaaatataaaattataatttataatatatattttata(AT)5ta(AT)6	95	10000	10094	trnS-trnG	LSC-intergenic
Colocasia gigantea	12	p1	(A)12	12	11986	11997	trnG-trnR	LSC-intergenic	Caladium bicolor	13	p1	(A)10	10	11369	11378	trnG-trnR	LSC-intergenic	Xanthosoma sagittifolium	13	c	(TA)5aaatgtatag(TA)6	32	10204	10235	trnS-trnG	LSC-intergenic
Colocasia gigantea	13	p1	(T)10	10	12109	12118	trnR-atpA	LSC-intergenic	Caladium bicolor	14	p1	(T)11	11	14792	14802	atpF-atpH	LSC-intergenic	Xanthosoma sagittifolium	14	p1	(A)12	12	11586	11597	trnG-trnR	LSC-intergenic
Colocasia gigantea	14	p1	(A)10	10	13791	13800	atpA-atpF	LSC-intergenic	Caladium bicolor	15	p1	(A)10	10	15385	15394	atpH-atpI	LSC-intergenic	Xanthosoma sagittifolium	15	p1	(T)10	10	11709	11718	trnR-aptA	LSC-intergenic
Colocasia gigantea	15	p1	(T)12	12	14751	14762	atpF-intron	LSC-intron	Caladium bicolor	16	p3	(TAT)4	12	15698	15709	atpH-atpI	LSC-intergenic	Xanthosoma sagittifolium	16	p1	(A)10	10	15296	15305	atpF-atpH	LSC-intergenic
Colocasia gigantea	16	p1	(A)11	11	15656	15666	atpF-atpH	LSC-intergenic	Caladium bicolor	17	p1	(T)10	10	17150	17159	atpI-rps2	LSC-intergenic	Xanthosoma sagittifolium	17	p1	(A)10	10	15599	15608	atpH-atpI	LSC-intergenic
Colocasia gigantea	17	p1	(A)10	10	15981	15990	atpH-atpI	LSC-intergenic	Caladium bicolor	18	p1	(T)10	10	17984	17993	rps2-rpoC2	LSC-intergenic	Xanthosoma sagittifolium	18	p1	(A)11	11	16435	16445	atpH-atpI	LSC-intergenic
Colocasia gigantea	18	c	(TA)5agataaaagaacctcactataactagtgaatttctaatatcacatatacatttgtttcttccataacgtaaaccgcctattgaatatgattctagaa(T)10	117	16292	16408	atpH-atpI	LSC-intergenic	Caladium bicolor	19	p1	(T)11	11	20181	20191	rpoC2	LSC-exon	Xanthosoma sagittifolium	19	p1	(T)11	11	17364	17374	atpI-rps2	LSC-intergenic
Colocasia gigantea	19	p1	(A)11	11	16829	16839	atpH-atpI	LSC-intergenic	Caladium bicolor	20	p2	(TA)5	10	21553	21562	rpoC2	LSC-exon	Xanthosoma sagittifolium	20	p1	(T)12	12	18197	18208	rps2-rpoC2	LSC-intergenic
Colocasia gigantea	20	c	(T)10gaatccaggaatagcaatcgatccaataaaaaaatctatgaagtttcccgaagtaattgacttatccatc(TTA)4	92	17750	17841	atpI-rpoC2	LSC-intergenic	Caladium bicolor	21	p1	(T)11	11	24207	24217	rpoC1-intron	LSC-intron	Xanthosoma sagittifolium	21	p1	(T)11	11	20397	20407	rpoC2	LSC-exon
Colocasia gigantea	21	p1	(T)11	11	20781	20791	rpoC2	LSC-exon	Caladium bicolor	22	p1	(A)10	10	24595	24604	rpoC1-intron	LSC-intron	Xanthosoma sagittifolium	22	p2	(TA)5	10	21769	21778	rpoC2	LSC-exon
Colocasia gigantea	22	p2	(TA)5	10	22153	22162	rpoC2	LSC-exon	Caladium bicolor	23	p1	(T)10	10	27889	27898	rpoB	LSC-exon	Xanthosoma sagittifolium	23	p1	(T)10	10	28101	28110	rpoB	LSC-exon
Colocasia gigantea	23	p1	(T)11	11	25007	25017	rpoC1-intron	LSC-intron	Caladium bicolor	24	p1	(A)12	12	29343	29354	rpoB-trnC	LSC-intergenic	Xanthosoma sagittifolium	24	p1	(T)10	10	29239	29248	rpoB-trnC	LSC-intergenic
Colocasia gigantea	24	p1	(T)10	10	28486	28495	rpoB	LSC-exon	Caladium bicolor	25	c	(TA)8attataattaatatatattttgatattgtattgatact(TA)5ttgatactgatattgatactgattatgattagtagtaaattagt(AATA)3	120	29474	29593	rpoB-trnC	LSC-intergenic	Xanthosoma sagittifolium	25	c	(A)17gattgattattcaaattattgaataattattgaatgaaattcttgttattga(AT)5ttatttatatatattctattgatatatatttatatatttattgatact(TA)7	141	29570	29710	rpoB-trnC	LSC-intergenic
Colocasia gigantea	25	p4	(TATG)3	12	29292	29303	rpoB-trnC	LSC-intergenic	Caladium bicolor	26	p1	(T)11	11	29981	29991	rpoB-trnC	LSC-intergenic	Xanthosoma sagittifolium	26	p1	(A)10	10	33066	33075	psbM-trnD	LSC-intergenic
Colocasia gigantea	26	c	(A)10gattgattattcaaattattgaataattattgaatttgttgaaattgaatgaaatttttgttattgaatttgaatatatatttatatatatgtttatt(TA)5tgt(TA)6tttatattttatt(TA)6tttatattt(TA)7	181	29947	30127	rpoB-trnC	LSC-intergenic	Caladium bicolor	27	p4	(ATTG)3	12	30433	30444	trnC-petN	LSC-intergenic	Xanthosoma sagittifolium	27	c	(AT)5aatatta(AT)5	27	33925	33951	trnY-trnE	LSC-intergenic
Colocasia gigantea	27	c	(T)16agaattagaattttttttattatatttatataatttaatttcatattataatattaatatt(TTA)4	89	30314	30402	rpoB-trnC	LSC-intergenic	Caladium bicolor	28	c	(TA)6t(TA)7ataatagatagtctactatactagatagtgtggtagaaag(AT)5	77	32064	32140	petN-psbM	LSC-intergenic	Xanthosoma sagittifolium	28	p1	(A)14	14	34465	34478	trnE-trnT	LSC-intergenic
Colocasia gigantea	28	p4	(TTGG)3	12	31396	31407	trnC-petN	LSC-intergenic	Caladium bicolor	29	p1	(A)10	10	32865	32874	psbM-trnD	LSC-intergenic	Xanthosoma sagittifolium	29	p1	(T)12	12	35469	35480	trnT-psbD	LSC-intergenic
Colocasia gigantea	29	p1	(T)10	10	31580	31589	trnC-petN	LSC-intergenic	Caladium bicolor	30	p1	(A)13	13	33925	33937	trnE-trnT	LSC-intergenic	Xanthosoma sagittifolium	30	p1	(T)10	10	38615	38624	psbC-trnS	LSC-intergenic
Colocasia gigantea	30	p1	(A)11	11	32062	32072	petN-psbM	LSC-intergenic	Caladium bicolor	31	c	(A)11gtaagtggacctgacccgttgaatcatgactatatcggctattctgatattcaaattctatagagatagagatgaaattatagaagtggactctttttta(T)10	121	34800	34920	trnT-psbD	LSC-intergenic	Xanthosoma sagittifolium	31	c	(A)10gccgctccttcgaattctaagaaattcggattgtgagacactttaaaattaaatctgagttccaaaaaaatacattttatttattttc(T)12	110	39376	39485	psbZ-trnG	LSC-intergenic
Colocasia gigantea	31	p1	(A)12	12	32678	32689	petN-psbM	LSC-intergenic	Caladium bicolor	32	p1	(T)11	11	38026	38036	psbC-trnS	LSC-intergenic	Xanthosoma sagittifolium	32	p1	(T)10	10	46583	46592	ycf3-intron	LSC-intron
Colocasia gigantea	32	p2	(TA)11	22	34416	34437	trnY-trnE	LSC-intergenic	Caladium bicolor	33	p3	(ATG)4	12	38487	38498	trnS-psbZ	LSC-intergenic	Xanthosoma sagittifolium	33	p1	(A)10	10	47638	47647	ycf3-intron	LSC-intron
Colocasia gigantea	33	p3	(AAT)4	12	34860	34871	trnE-trnT	LSC-intergenic	Caladium bicolor	34	p1	(A)11	11	50594	50604	trnL-intron	LSC-intron	Xanthosoma sagittifolium	34	p1	(T)10	10	49873	49882	rps4-trnT	LSC-intergenic
Colocasia gigantea	34	p1	(T)11	11	35356	35366	trnE-trnT	LSC-intergenic	Caladium bicolor	35	c	(T)10atatgacctctttcattcaaaaagtttcatttcaaaatatttatttcttta(T)10	71	51357	51427	trnF-ndhJ	LSC-intergenic	Xanthosoma sagittifolium	35	c	(TA)5tttatttatatatttatataa(AT)5	41	51066	51106	trnL-intron	LSC-intron
Colocasia gigantea	35	p1	(A)10	10	39818	39827	psbZ-trnG	LSC-intergenic	Caladium bicolor	36	c	(A)10tataaaaa(AT)9aaatatataataaa(AT)6aataaaaaa(AT)6aataaaaaaaaatataaaaa(AT)6aaatatataataaa(AT)6aataaaaaa(AT)6	162	51620	51781	trnF-ndhJ	LSC-intergenic	Xanthosoma sagittifolium	36	p1	(A)13	13	51292	51304	trnL-intron	LSC-intron
Colocasia gigantea	36	p1	(A)11	11	40281	40291	trnG-trnM	LSC-intergenic	Caladium bicolor	37	p2	(TA)5	10	51920	51929	trnF-ndhJ	LSC-intergenic	Xanthosoma sagittifolium	37	p1	(T)14	14	52073	52086	trnF-ndhJ	LSC-intergenic
Colocasia gigantea	37	p1	(T)10	10	45579	45588	psaA-ycf3	LSC-intergenic	Caladium bicolor	38	p1	(T)12	12	53948	53959	ndhK-ndhC	LSC-intergenic	Xanthosoma sagittifolium	38	c	(TTTA)3tatttttattatattatatagaatatatattctatatt(TA)6ttctatataatatattttttaatatattttttatata(T)10	109	52233	52341	trnF-ndhJ	LSC-intergenic
Colocasia gigantea	38	p1	(A)10	10	48002	48011	ycf3-intron	LSC-intron	Caladium bicolor	39	p1	(T)10	10	56025	56034	trnM-atpE	LSC-intergenic	Xanthosoma sagittifolium	39	p5	(AAATA)3	15	52681	52695	trnF-ndhJ	LSC-intergenic
Colocasia gigantea	39	p1	(A)10	10	48477	48486	ycf3-trnS	LSC-intergenic	Caladium bicolor	40	p1	(A)10	10	58234	58243	atpB-rbcL	LSC-intergenic	Xanthosoma sagittifolium	40	p1	(A)12	12	59684	59695	atpB-rbcL	LSC-intergenic
Colocasia gigantea	40	c	(AT)10tttaga(AT)6tttattctatttttattatatttaatttaatatttattaatattttttttaatattcttt(TA)7	112	50212	50323	ycf3-trnS	LSC-intergenic	Caladium bicolor	41	p3	(ATA)4	12	60797	60808	rbcL-accD	LSC-intergenic	Xanthosoma sagittifolium	41	p1	(T)10	10	59859	59868	atpB-rbcL	LSC-intergenic
Colocasia gigantea	41	p1	(A)10	10	50623	50632	ycf3-trnS	LSC-intergenic	Caladium bicolor	42	p1	(T)11	11	64833	64843	ycf4-cemA	LSC-intergenic	Xanthosoma sagittifolium	42	p3	(ATA)4	12	62259	62270	rbcL-accD	LSC-intergenic
Colocasia gigantea	42	p1	(T)10	10	50789	50798	trnT-trnL	LSC-intergenic	Caladium bicolor	43	c	(A)11gaaaagtg(A)13gaaagcgttgattttccttccatatcttgcatctatagtatttttaccctggtggg(TC)5	98	65048	65145	cemA	LSC-exon	Xanthosoma sagittifolium	43	p1	(T)10	10	66376	66385	ycf4-cemA	LSC-intergenic
Colocasia gigantea	43	p1	(A)11	11	51015	51025	trnT-trnL	LSC-intergenic	Caladium bicolor	44	p4	(AATG)3	12	65755	65766	cemA	LSC-exon	Xanthosoma sagittifolium	44	c	(A)10gaaaagtg(A)13	31	66602	66632	ycf4-cemA	LSC-intergenic
Colocasia gigantea	44	c	(A)14tccaattagaacagcatattct(ATTA)3	48	51592	51639	trnT-trnL	LSC-intergenic	Caladium bicolor	45	p2	(AT)6	12	67668	67679	petA-psbJ	LSC-intergenic	Xanthosoma sagittifolium	45	p4	(AATG)3	12	67299	67310	cemA	LSC-exon
Colocasia gigantea	45	p1	(A)10	10	52030	52039	trnT-trnL	LSC-intergenic	Caladium bicolor	46	p1	(T)10	10	69274	69283	psbE-petL	LSC-intergenic	Xanthosoma sagittifolium	46	c	(T)12attttatagagtaaggttctatgagtatataaataaaaaatttgtaggatgtctcatctgtagaaatccataatcc(AT)6aaatataatatatataaatata(AT)5	132	69122	69253	petA-psbJ	LSC-intergenic
Colocasia gigantea	46	p1	(A)15	15	52604	52618	trnL-intron	LSC-intron	Caladium bicolor	47	p4	(TTGA)3	12	70384	70395	petG-trnW	LSC-intergenic	Xanthosoma sagittifolium	47	p4	(TTGA)3	12	71984	71995	petG-trnW	LSC-intergenic
Colocasia gigantea	47	p1	(T)11	11	60487	60497	atpB-rbcL	LSC-intergenic	Caladium bicolor	48	p4	(AATA)3	12	70642	70653	trnW-trnP	LSC-intergenic	Xanthosoma sagittifolium	48	p4	(AATA)3	12	72242	72253	trnW-trnP	LSC-intergenic
Colocasia gigantea	48	p1	(T)11	11	60798	60808	atpB-rbcL	LSC-intergenic	Caladium bicolor	49	p3	(TTC)4	12	71666	71677	psaJ-rpl33	LSC-intergenic	Xanthosoma sagittifolium	49	p3	(TTC)4	12	73280	73291	psaJ-rpl33	LSC-intergenic
Colocasia gigantea	49	p1	(T)10	10	62456	62465	rbcL-psaI	LSC-intergenic	Caladium bicolor	50	p2	(AT)7	14	72013	72026	rpl33-rps18	LSC-intergenic	Xanthosoma sagittifolium	50	c	(TA)5atatatattaataacataatatattattaataacataaactaa(AT)6aa(AT)5	77	73613	73689	rpl33-rps18	LSC-intergenic
Colocasia gigantea	50	p3	(ATA)4	12	62909	62920	rbcL-psaI	LSC-intergenic	Caladium bicolor	51	p1	(A)10	10	73299	73308	rpl20-rps12	LSC-intergenic	Xanthosoma sagittifolium	51	p1	(A)10	10	74976	74985	rpl20-rps12	LSC-intergenic
Colocasia gigantea	51	c	(AAAT)3ataataaatataa(AT)5tataataa(AT)7	57	65077	65133	rbcL-psaI	LSC-intergenic	Caladium bicolor	52	p1	(T)11	11	73716	73726	rpl20-rps12	LSC-intergenic	Xanthosoma sagittifolium	52	p1	(T)10	10	75390	75399	rpl20-rps12	LSC-intergenic
Colocasia gigantea	52	p6	(TAATAT)3	18	65376	65393	rbcL-psaI	LSC-intergenic	Caladium bicolor	53	p1	(T)13	13	74755	74767	clpP-intron	LSC-intron	Xanthosoma sagittifolium	53	p1	(T)12	12	76430	76441	clpP-intron	LSC-intron
Colocasia gigantea	53	p1	(T)11	11	67004	67014	ycf4-cemA	LSC-intergenic	Caladium bicolor	54	p1	(T)11	11	75009	75019	clpP-intron	LSC-intron	Xanthosoma sagittifolium	54	p1	(T)11	11	76683	76693	clpP-intron	LSC-intron
Colocasia gigantea	54	c	(A)13gaaagcgttgattttccttccatatcttgcatctatagtatttttaccctggtggg(TC)5	79	67931	68009	cemA	LSC-exon	Caladium bicolor	55	c	(T)10aacagggttttttgtttttctctaatgaagggactttttcttatattattctatttttcaagaaacattgcttccttccctatctagaat(A)11	111	75440	75550	clpP-intron	LSC-intron	Xanthosoma sagittifolium	55	c	(T)11aacagggttttttgtttttctctaatgaaaatgaagggactttttttattctatttttcaagaaacattgcttccttccctagaaaaccctatct(A)11	117	77113	77229	clpP-intron	LSC-intron
Colocasia gigantea	55	p4	(AATG)3	12	68610	68621	cemA	LSC-exon	Caladium bicolor	56	p1	(A)14	14	76165	76178	clpP-psbB	LSC-intergenic	Xanthosoma sagittifolium	56	p1	(A)15	15	77858	77872	clpP-psbB	LSC-intergenic
Colocasia gigantea	56	p2	(AT)5	10	70520	70529	petA-psbJ	LSC-intergenic	Caladium bicolor	57	c	(AAAT)3attaacctagataatctactgaaaaaggttaggtacatag(TA)5	62	76491	76552	clpP-psbB	LSC-intergenic	Xanthosoma sagittifolium	57	p2	(TA)5	10	78234	78243	clpP-psbB	LSC-intergenic
Colocasia gigantea	57	p1	(A)14	14	72440	72453	psbE-petL	LSC-intergenic	Caladium bicolor	58	p1	(A)12	12	78995	79006	psbH-petB	LSC-intergenic	Xanthosoma sagittifolium	58	p1	(A)13	13	80685	80697	psbH-petB	LSC-intergenic
Colocasia gigantea	58	c	(AT)5aattaaatatattaaatata(AT)7a(AT)5aatatataaataa(AT)5caaattaga(AT)5	97	72593	72689	psbE-petL	LSC-intergenic	Caladium bicolor	59	p1	(A)12	12	79282	79293	psbH-petB	LSC-intergenic	Xanthosoma sagittifolium	59	p1	(A)10	10	80984	80993	psbH-petB	LSC-intergenic
Colocasia gigantea	59	p4	(TTGA)3	12	73355	73366	petG-trnW	LSC-intergenic	Caladium bicolor	60	p1	(G)13	13	79839	79851	petB-intron	LSC-intergenic	Xanthosoma sagittifolium	60	p2	(AT)6	12	81337	81348	psbH-petB	LSC-intergenic
Colocasia gigantea	60	c	(A)10gaatggctatttatcggttcagggta(T)11	47	73957	74003	trnP-psaJ	LSC-intergenic	Caladium bicolor	61	p1	(A)10	10	80616	80625	petB-petD	LSC-intergenic	Xanthosoma sagittifolium	61	p1	(A)10	10	82316	82325	petB-petD	LSC-intergenic
Colocasia gigantea	61	p1	(C)13	13	74354	74366	psaJ-rpl33	LSC-intergenic	Caladium bicolor	62	c	(TAT)4tagattttatattatattaattataattattaattataatataaaaataatataaaatataatatataaataaacttttttttatagag(A)10	111	82103	82213	petD-rpoA	LSC-intergenic	Xanthosoma sagittifolium	62	c	(T)12attaaaatattttattagaatatataaaataaaaatagaatatataaataaatagaatatataaatcaactttttttatagag(A)11	106	83896	84001	petD-rpoA	LSC-intergenic
Colocasia gigantea	62	p3	(TTC)4	12	74612	74623	psaJ-rpl34	LSC-intergenic	Caladium bicolor	63	p1	(T)17	17	84909	84925	rps8-rpl14	LSC-intergenic	Xanthosoma sagittifolium	63	p1	(T)10	10	86100	86109	rpl36-rps8	LSC-intergenic
Colocasia gigantea	63	p4	(TTCA)3	12	75541	75552	rps18-rpl20	LSC-intergenic	Caladium bicolor	64	p1	(A)11	11	85449	85459	rpl14-rpl16	LSC-intergenic	Xanthosoma sagittifolium	64	p1	(T)10	10	86704	86713	rps8-rpl14	LSC-intergenic
Colocasia gigantea	64	c	(A)10ttgtaaagtaaaaaatttataaattatt(A)11	49	76248	76296	rpl20-rps12	LSC-intergenic	Caladium bicolor	65	c*	(TTA)4tatt(TTA)4tatt(TTA)4(TATT)3*att(TTA)4(TATT)3*att(TTA)4tatttattattattttattatat(TTA)4tattatattttatatattttatt(TA)6	168	86272	86439	rpl16-rps3	LSC-intergenic	Xanthosoma sagittifolium	65	p4	(TATT)3	12	88010	88021	rpl16-rps3	LSC-intergenic
Colocasia gigantea	65	p1	(T)10	10	76709	76718	rpl20-rps12	LSC-intergenic	Caladium bicolor	66	c	(ATA)4tat(ATA)4tatataatatatatttatatatatgaataataatttatatatattatatgaataataataaataatatat(ATA)4tatataatatatatc(TA)5	134	86602	86735	rpl16-rps3	LSC-intergenic	Xanthosoma sagittifolium	66	c	(AAT)4tataaataataattataaataataattctatt(TA)5at(TA)5ataattatataatatataataattatataataataatttagaataata(AT)5aaataaaata(AT)5aaataata(AT)5	162	88304	88465	rpl16-rps3	LSC-intergenic
Colocasia gigantea	66	p1	(T)11	11	77978	77988	clpP-intron	LSC-intron	Caladium bicolor	67	p4	(TAAA)3	12	86850	86861	rpl16-rps3	LSC-intergenic	Xanthosoma sagittifolium	67	p5	(ATAAC)3	15	88770	88784	rpl16-rps3	LSC-intergenic
Colocasia gigantea	67	p1	(T)14	14	78409	78422	clpP-intron	LSC-intron	Caladium bicolor	68	p1	(T)11	11	87671	87681	rpl16-rps3	LSC-intergenic	Xanthosoma sagittifolium	68	p2	(TA)8	16	101426	101441	trnL-ndhB	IRb-intergenic
Colocasia gigantea	68	p1	(A)10	10	78528	78537	clpP-intron	LSC-intron	Caladium bicolor	69	c*	(A)11ttataaattaaaaaattatatattatatttatat(ATAAA)3t(TA)7aaattataaaat(TA)5(AT)5*aaatatataaaataaacaaaatcaaaatataaaa(AT)6	153	99968	100120	trnL-ndhB	IRb-intergenic	Xanthosoma sagittifolium	69	c	(A)12ttagaaattcaaaaatataaaaatgatatt(TA)6	54	101765	101818	trnL-ndhB	IRb-intergenic
Colocasia gigantea	69	p1	(A)10	10	79191	79200	clpP-psbB	LSC-intergenic	Caladium bicolor	70	p1	(T)12	12	101944	101955	ndhB-intron	IRb-intergenic	Xanthosoma sagittifolium	70	c	(AT)5tatatatat(TA)6	31	101925	101955	trnL-ndhB	IRb-intergenic
Colocasia gigantea	70	p1	(A)11	11	82012	82022	psbH-petB	LSC-intergenic	Caladium bicolor	71	p1	(T)10	10	108876	108885	trnE-intron	IRb-intergenic	Xanthosoma sagittifolium	71	p1	(T)11	11	103820	103830	ndhB-intron	IRa-intron
Colocasia gigantea	71	p1	(G)14	14	82857	82870	petB-intron	LSC-intergenic	Caladium bicolor	72	p4	(AGGT)3	12	112158	112169	rrn23S	IRb-exon	Xanthosoma sagittifolium	72	p4	(AGGT)3	12	114084	114095	rrn23S	IRb-exon
Colocasia gigantea	72	p1	(A)10	10	83632	83641	petB-petD	LSC-intergenic	Caladium bicolor	73	p1	(A)15	15	113894	113908	rrn5S-trnR	IRb-intergenic	Xanthosoma sagittifolium	73	p3	(AAT)4	12	116971	116982	trnN-ndhF	IRb-intergenic
Colocasia gigantea	73	p1	(T)11	11	85145	85155	petD-rpoA	LSC-intergenic	Caladium bicolor	74	p3	(TAT)4	12	115687	115698	trnN-ndhF	SSC-intergenic	Xanthosoma sagittifolium	74	p5	(AAAAT)3	15	120965	120979	ndhF-rpl32	SSC-intergenic
Colocasia gigantea	74	p1	(T)10	10	87269	87278	rpl36-rps8	LSC-intergenic	Caladium bicolor	75	p1	(T)11	11	115949	115959	trnN-ndhF	SSC-intergenic	Xanthosoma sagittifolium	75	p5	(TTTTC)3	15	121300	121314	ndhF-rpl32	SSC-intergenic
Colocasia gigantea	75	p1	(T)17	17	87864	87880	rps8-rpl14	LSC-intergenic	Caladium bicolor	76	p1	(A)16	16	118562	118577	ndhF-rpl32	SSC-intergenic	Xanthosoma sagittifolium	76	p1	(T)10	10	121529	121538	ndhF-rpl32	SSC-intergenic
Colocasia gigantea	76	c	(AT)5cacaagcaag(AT)5ttctattatctatttatattatatattatattaatatatattattatatta(AT)9tccatattta(AT)5ttattctat(TA)5	138	89107	89244	rpl16-rps3	LSC-intergenic	Caladium bicolor	77	c	(T)10cattatactataatttaatttcccgagatgataattttgacttacgacactaactttttacaaaaagttcatttattttaaaatataa(T)10	108	119945	120052	rpl32-trnL	SSC-intergenic	Xanthosoma sagittifolium	77	c	(T)11cattatactataatttaatttcccgagatgctaatttttacttatgacactaactttttacaaaaagttca(T)11	93	121969	122061	rpl32-trnL	SSC-intergenic
Colocasia gigantea	77	p1	(A)12	12	89380	89391	rpl16-rps3	LSC-intergenic	Caladium bicolor	78	c	(TA)5ttttttatatattttttata(AT)5aatatattttatttatatattttatatatattttatattttatttatatattttgatttatatatagatttatatttatataatttatatt(TA)6aatataataa(AT)5aataaa(AT)5aataaatatataa(AT)5aataaatatata(AATT)3	226	123959	124184	psaC-ndhE	SSC-intergenic	Xanthosoma sagittifolium	78	p2	(TA)5	10	125637	125646	psaC-ndhE	SSC-intergenic
Colocasia gigantea	78	p1	(A)11	11	89726	89736	rpl16-rps3	LSC-intergenic	Caladium bicolor	79	c	(TATT)3ttttattctatttatgttatgagtatagtattaaat(TA)6	60	124357	124416	psaC-ndhE	SSC-intergenic	Xanthosoma sagittifolium	79	c	(TA)5(AT)5	20	126114	126133	psaC-ndhE	SSC-intergenic
Colocasia gigantea	79	p1	(T)10	10	90002	90011	rpl16-rps3	LSC-intergenic	Caladium bicolor	80	c	(TAT)4attattattatattattatttatataatattatttatataatattaattattattctatatattctatattatattcta(TAT)4	103	125952	126054	ndhG-ndhI	SSC-intergenic	Xanthosoma sagittifolium	80	p4	(TATT)3	12	126322	126333	psaC-ndhE	SSC-intergenic
Colocasia gigantea	80	c	(TA)5tcaatatccaaaataaaatatcaattaaataaaaataaataatttgatattttatatatcaatatccaaaataaaatatcaaattagaaata(AAT)4aaata(AT)7taaata(AT)5aatctaata(AAT)4aaata(AT)7taaata(AT)7aataaataaaatgatattc(TA)6gac(TA)6ga(AT)5	267	102094	102360	trnL-ndhB	IRb-intergenic	Caladium bicolor	81	p2	(AT)5	10	126207	126216	ndhG-ndhI	SSC-intergenic	Xanthosoma sagittifolium	81	p1	(A)10	10	126975	126984	ndhE-ndhG	SSC-intergenic
Colocasia gigantea	81	p1	(T)11	11	105097	105107	ndhB-rps7	IRb-intergenic	Caladium bicolor	82	p1	(A)10	10	130433	130442	ndhH-rps15	SSC-intergenic	Xanthosoma sagittifolium	82	p3	(TAA)4	12	127099	127110	ndhE-ndhG	SSC-intergenic
Colocasia gigantea	82	p4	(AGGT)3	12	114421	114432	rrn23S	IRb-exon	Caladium bicolor	83	c	(AT)5a(AT)9agtttatttatatagtaattatttatatagtaataaaattagtaataaaataatttatattaattttatattaataaaattt(TA)5	121	131328	131448	rps15-ycf1	SSC-intergenic	Xanthosoma sagittifolium	83	p2	(AT)5	10	128023	128032	ndhG-ndhI	SSC-intergenic
Colocasia gigantea	83	p1	(A)11	11	116168	116178	rrn5S-trnR	IRb-intergenic	Caladium bicolor	84	p1	(T)12	12	132840	132851	ycf1	SSC-exon	Xanthosoma sagittifolium	84	p4	(AAAT)3	12	128624	128635	ndhI-ndhA	SSC-intergenic
Colocasia gigantea	84	p2	(AT)5	10	117334	117343	trnN-ndhF	SSC-intergenic	Caladium bicolor	85	p1	(T)10	10	133366	133375	ycf1	SSC-exon	Xanthosoma sagittifolium	85	p1	(T)12	12	132519	132530	rps15-ycf1	SSC-intergenic
Colocasia gigantea	85	c	(AT)5tctatttgtgtatttgtgaatgtattatatttgtttagtgaatatacatgtaataaaac(T)15aatattatattatgatatattatgattatttattatttatattaaataattctatttcattatatttatattca(T)12	170	117480	117649	trnN-ndhF	SSC-intergenic	Caladium bicolor	86	p1	(T)11	11	134444	134454	ycf1	SSC-exon	Xanthosoma sagittifolium	86	p2	(TA)5	10	132880	132889	rps15-ycf1	SSC-intergenic
Colocasia gigantea	86	c	(ATT)4ttttctcttatcttaccatgttgattttttattattcatacttattttctta(T)11aagatcgaatactcaaattgaaaagatataaaatattattataattataataaaatattattataattctaaataaat(AATA)3ataattat(ATAA)3	185	117937	118121	trnN-ndhF	SSC-intergenic	Caladium bicolor	87	p1	(T)15	15	138626	138640	trnR-rrn5S	IRa-intergenic	Xanthosoma sagittifolium	87	c	(AT)6agtctatttatagtaataaatagtaataatagt(AATA)3gtaataaatagttataaaataattaataaaataattaatttaatattaatataattaattta(AT)6	131	133079	133209	rps15-ycf1	SSC-intergenic
Colocasia gigantea	87	p1	(A)10	10	120892	120901	ndhF-rpl32	SSC-intergenic	Caladium bicolor	88	p4	(CTAC)3	12	140363	140374	rrn23S	IRa-exon	Xanthosoma sagittifolium	88	p1	(A)14	14	133356	133369	rps15-ycf1	SSC-intergenic
Colocasia gigantea	88	p1	(A)10	10	121499	121508	ndhF-rpl32	SSC-intergenic	Caladium bicolor	89	p1	(A)10	10	143649	143658	trnE-intron	IRa-intron	Xanthosoma sagittifolium	89	p1	(T)12	12	133834	133845	ycf1	SSC-exon
Colocasia gigantea	89	c	(TTA)4attttattatta(T)11catttcaaattcagttaagttag(TA)6	70	126570	126639	psaC-ndhE	SSC-intergenic	Caladium bicolor	90	p1	(A)12	12	150579	150590	ndhB-intron	IRa-intron	Xanthosoma sagittifolium	90	p1	(T)12	12	134608	134619	ycf1	SSC-exon
Colocasia gigantea	90	p2	(TA)5	10	127408	127417	ndhE-ndhG	SSC-intergenic	Caladium bicolor	91	c	(TA)6tttttatattttgattttgtttattttatatatt(TA)5t(TA)5attttataattt(TA)7a(TTTAT)3atataaatataatatataattttttaatttataa(T)11	154	152413	152566	ndhB-trnL	IRa-intergenic	Xanthosoma sagittifolium	91	p1	(T)10	10	135140	135149	ycf1	SSC-exon
Colocasia gigantea	91	p1	(T)11	11	127523	127533	ndhE-ndhG	SSC-intergenic										Xanthosoma sagittifolium	92	p1	(T)10	10	136230	136239	ycf1	SSC-exon
Colocasia gigantea	92	p2	(TA)13	26	127677	127702	ndhE-ndhG	SSC-intergenic										Xanthosoma sagittifolium	93	p3	(TAT)4	12	139309	139320	ycf1-trnN	IRa-intergenic
Colocasia gigantea	93	p2	(TA)5	10	128487	128496	ndhG-ndhI	SSC-intergenic										Xanthosoma sagittifolium	94	p4	(CTAC)3	12	142195	142206	rrn23S	IRa-exon
Colocasia gigantea	94	c	(AT)5tgattaataatattaataat(ATTA)3	42	128672	128713	ndhG-ndhI	SSC-intergenic										Xanthosoma sagittifolium	95	p1	(A)11	11	152462	152472	ndhB-intron	IRa-intron
Colocasia gigantea	95	c	(AT)10ta(AT)6	34	128881	128914	ndhG-ndhI	SSC-intergenic										Xanthosoma sagittifolium	96	c	(TA)6atatatata(AT)5	31	154337	154367	ndhB-trnL	IRa-intergenic
Colocasia gigantea	96	p1	(A)11	11	130375	130385	ndhA-intron	SSC-intron										Xanthosoma sagittifolium	97	c	(TA)6aatatcatttttatatttttgaatttctaa(T)12	54	154474	154527	ndhB-trnL	IRa-intergenic
Colocasia gigantea	97	p1	(A)11	11	133055	133065	ndhH-rps15	SSC-intergenic										Xanthosoma sagittifolium	98	p2	(AT)8	16	154850	154865	ndhB-trnL	IRa-intergenic
Colocasia gigantea	98	p1	(T)13	13	133380	133392	rps15-ycf1	SSC-intergenic
Colocasia gigantea	99	c	(TA)5gatagatatt(TA)6	32	133805	133836	rps15-ycf1	SSC-intergenic
Colocasia gigantea	100	c	(AT)9tataagtatattatataaataaaagtataatttattgtaaatatacatagtatatagtctatatatagtaatatttatatatggta(AT)5	114	133939	134052	rps15-ycf1	SSC-intergenic
Colocasia gigantea	101	p1	(T)10	10	136136	136145	ycf1	SSC-exon
Colocasia gigantea	102	p1	(T)11	11	141440	141450	trnR-rrn5S	IRa-intergenic
Colocasia gigantea	103	p4	(CTAC)3	12	143184	143195	rrn23S	IRa-exon
Colocasia gigantea	104	p1	(A)11	11	152511	152521	rps7-ndhB	IRa-intergenic
Colocasia gigantea	105	c	(TA)5ttc(TA)6gtc(TA)6gaatatcattttatttat(TA)7ttattta(AT)7tat(TTA)4tttattagat(TA)5ttattta(AT)7tat(TTA)4tttatttctaatttgatattttattttggatattgatatataaaatatcaaattatttatttttatttaattgatattttattttggatattg(AT)5	267	155257	155523	ndhB-trnL	IRa-intergenic
Note: p and c mean perfect and compound, respectively, IGS means intergenic spacer

## Sheet: Table S3
Table S3. the correlation analysis among dispersed, palindromic repeat, SSR and chloroplast genome
	Chloroplast genome size	Dispersed repeat	Palindromic repeat	Tandem repeat	SSR number
Chloroplast genome size	1
Dispersed repeat	0.119	1
Palindromic repeat	0.328	0.902**	1
Tandem repeat	0.48	0.025	0.234	1
SSR number	0.464	0.119	0.16	0.08	1
Note:*: means P < 0.05, **: means P < 0.01
